# Supplementary material for: Experimental Approach to Moyamoya Angiopathy: Insights into Vascular Cell Crosstalk
Source: Cells. 2026 May 9;15(10):862. doi: 10.3390/cells15100862 (PMC13204289; doi:10.3390/cells15100862)
Supplement: Supplementary file 1 [file cells-15-00862-s001.zip]

Archive with 1 entries (1 files):
- cells-4262494-supplementary.pdf
